# Supplementary material for: Construction of Chromosome Segment Substitution Lines in Peanut (Arachis hypogaea L.) Using a Wild Synthetic and QTL Mapping for Plant Morphology
Source: PLoS One. 2012 Nov 19;7(11):e48642. doi: 10.1371/journal.pone.0048642 (PMC3501512; doi:10.1371/journal.pone.0048642)
Supplement: Table S1 — Introgression information for the 122 CSSL lines. Rows highlighted in grey correspond to the subset of 80 lines characterized in this study. (XLSX) [file pone.0048642.s001.xlsx]

## Sheet: Sheet1
Table S1: Introgression information for the 122 CSSL lines. Rows highlighted in grey correspond to the subset of 80 lines characterized in this study
Line Name	Nb. segments	Largest seg. Size (cM)	%. of donor genome	Subset 80
12CS_001	2	34.575	0.0236849	1
12CS_002	1	9.1	0.00493492	0
12CS_003	2	5.05	0.00538232	0
12CS_004	1	22.925	0.0124322	1
12CS_005	2	19.425	0.0124187	0
12CS_006	3	25.225	0.0171095	1
12CS_007	2	44.325	0.0263557	1
12CS_008	1	3.475	0.00188449	1
12CS_009	2	32.275	0.0223563	1
12CS_010	1	8.95	0.00485358	1
12CS_011	2	23.425	0.0141133	1
12CS_012	1	12.5	0.00677874	1
12CS_013	1	25.225	0.0136795	1
12CS_014	2	57.4	0.0418791	1
12CS_015	2	57.375	0.0539317	0
12CS_016	2	31.425	0.0316432	1
12CS_017	1	8.85	0.00479935	0
12CS_018	1	24	0.0130152	1
12CS_019	1	11.7	0.0063449	1
12CS_020	1	16.525	0.0089615	1
12CS_021	1	39.65	0.0215022	1
12CS_022	1	46.8	0.0253796	1
12CS_023	1	18.4	0.00997831	1
12CS_024	1	19.975	0.0108324	1
12CS_025	1	17.2	0.00932755	0
12CS_026	2	25.175	0.0145879	0
12CS_027	4	113.15	0.10785	1
12CS_028	2	42.25	0.0269794	1
12CS_029	1	5.05	0.00273861	0
12CS_030	1	30.025	0.0162825	0
12CS_031	2	88.975	0.0645336	1
12CS_032	2	26.1	0.0227766	1
12CS_033	1	42.075	0.0228172	1
12CS_034	2	25.5	0.0168926	1
12CS_035	2	39.175	0.0270607	0
12CS_036	2	43.85	0.036795	1
12CS_037	3	25.5	0.0397641	1
12CS_038	1	2.875	0.00155911	0
12CS_039	3	15.9	0.0226274	1
12CS_040	1	15.1	0.00818872	0
12CS_041	1	8.325	0.00451464	1
12CS_042	1	5.65	0.00306399	1
12CS_043	2	58.95	0.0377847	0
12CS_044	1	44.75	0.0242679	1
12CS_045	1	19.1	0.0103579	0
12CS_046	1	10.725	0.00581616	0
12CS_047	1	52.85	0.0286605	1
12CS_048	1	6.775	0.00367408	1
12CS_049	2	41.85	0.0263693	0
12CS_050	2	21.1	0.0122289	1
12CS_051	3	38.15	0.0286063	1
12CS_052	2	20.75	0.0123644	1
12CS_053	5	81.075	0.0616594	1
12CS_054	1	39.575	0.0214615	1
12CS_055	1	52.95	0.0287148	1
12CS_056	1	16.425	0.00890727	0
12CS_057	1	8.525	0.0046231	0
12CS_058	1	31.55	0.0171095	0
12CS_059	1	68.35	0.0370662	0
12CS_060	3	34.675	0.0363883	1
12CS_061	2	16	0.015103	0
12CS_062	3	40.6	0.0326329	1
12CS_063	2	24.9	0.0181128	1
12CS_064	1	8.5	0.00460954	1
12CS_065	2	8.5	0.00717191	0
12CS_066	2	38.675	0.0235358	0
12CS_067	1	43.375	0.0235222	0
12CS_068	1	1.725	0.000935466	1
12CS_069	3	9.525	0.0123509	1
12CS_070	1	88.8	0.0481562	1
12CS_071	1	16.375	0.00888015	1
12CS_072	1	19.75	0.0107104	1
12CS_073	1	9.375	0.00508406	0
12CS_074	1	3.475	0.00188449	0
12CS_075	1	27.7	0.0150217	1
12CS_076	1	104.4	0.0566161	1
12CS_077	1	2.025	0.00109816	0
12CS_078	2	41.975	0.0246475	1
12CS_079	3	29.975	0.0300841	1
12CS_080	2	10.3	0.00803959	0
12CS_081	1	2.05	0.00111171	1
12CS_082	1	4.525	0.0024539	0
12CS_083	1	21.275	0.0115374	0
12CS_084	2	26.775	0.0275352	1
12CS_085	1	26.775	0.0145201	1
12CS_086	1	62.875	0.0340971	1
12CS_087	1	24.025	0.0130287	0
12CS_088	1	7.575	0.00410792	0
12CS_089	2	12.65	0.010968	0
12CS_090	2	42.175	0.0276708	1
12CS_091	1	16.6	0.00900217	1
12CS_092	1	25.75	0.0139642	1
12CS_093	1	16.6	0.00900217	0
12CS_094	1	4.5	0.00244035	0
12CS_095	1	14.5	0.00786334	1
12CS_096	1	18.3	0.00992408	1
12CS_097	1	6.375	0.00345716	0
12CS_098	1	33.35	0.0180857	1
12CS_099	1	7.675	0.00416215	0
12CS_100	1	39.95	0.0216649	1
12CS_101	2	34.5	0.0346394	1
12CS_102	1	29.375	0.01593	0
12CS_103	2	29.375	0.0251491	1
12CS_104	2	26.575	0.0146421	1
12CS_105	1	4.35	0.002359	0
12CS_106	1	20.8	0.0112798	1
12CS_107	1	13.5	0.00732104	0
12CS_108	2	42	0.0340564	1
12CS_109	1	40.875	0.0221665	1
12CS_110	1	32.95	0.0178688	1
12CS_111	1	25.975	0.0140862	1
12CS_112	2	62.175	0.0364561	1
12CS_113	3	70.675	0.0454989	1
12CS_114	2	22.525	0.0149539	1
12CS_115	1	29.525	0.0160114	1
12CS_116	1	23.2	0.0125813	1
12CS_117	1	33.45	0.0181399	0
12CS_118	3	24	0.0319685	1
12CS_119	2	31.325	0.030301	1
12CS_120	1	31.325	0.0169875	1
12CS_121	5	43.925	0.0576735	1
12CS_122	2	42.2	0.0372966	0
